# Supplementary material for: Exploratory Study on the Challenges of Newborn Screening for Lysosomal Storage Disorders Emphasizes the Need for Multitier Testing and Collaborative Approaches to Management
Source: JIMD Rep. 2025 Jun 16;66(4):e70027. doi: 10.1002/jmd2.70027 (PMC12169912; doi:10.1002/jmd2.70027)
Supplement: Supplementary file 3 — Data S3. [file JMD2-66-e70027-s001.csv]

participant_id	complete	current_occupation	current_occupation_years	lsds_experience	curr_prev_occupation_lsd	previous_occupation_title	previous_occupation_years	previous_occupation_years_left	abnormal_nbs_experience	curr_prev_occupation_nbs	curr_prev_occu_years_nbs	curr_prev_occu_left_nbs	lsd_nbs_state_1	lsd_nbs_state_2	lsd_nbs_state_3	lsd_nbs_state_4	lsd_nbs_state_5	lsd_nbs_state_6	lsd_nbs_state_7	lsd_nbs_state_8	lsd_nbs_state_9	nbs_results	frequency_lsd	pre_logistic_challenges_1	pre_logistic_challenges_2	pre_logistic_challenges_3	pre_logistic_challenges_4	pre_logistic_challenges_5	pre_logistic_challenges_6	pre_logistic_challenges_7	pre_logistic_challenges_8	pre_logistic_challenges_9	pre_logistic_challenges_10	pre_logistic_challenges_11	pre_logistic_challenges_12	pre_deliver_results	pre_explan_follow_up	pre_emphasiz_urgency	pre_identif_barriers	pre_clinic_implement	pre_what_changes_impl_1	pre_what_changes_impl_2	pre_what_changes_impl_3	pre_what_changes_impl_4	pre_what_changes_impl_5	pre_what_changes_impl_6	pre_what_changes_impl_7	pre_least_ben_1	pre_least_ben_2
16	2	2	3	1	2	2	2	3	1	2	2	3	1	1	0	1	0	0	0	0	0	60	40	1	1	0	1	1	1	1	1	1	1	1	0	2	2	3	2	0	0	0	0	0	0	0	0	0	0
46	2	1	6	1	1	.	.	.	1	1	.	.	1	0	0	1	0	0	0	0	0	20	5	1	1	0	0	0	0	0	0	0	0	1	0	2	3	1	2	1	0	1	0	0	0	0	1	0	0
5	2	1	4	1	1	.	.	.	1	1	.	.	1	0	0	1	0	0	0	0	0	30	6	1	1	1	0	1	0	0	0	1	1	0	0	3	3	2	2	0	0	0	0	0	0	0	0	0	1
25	2	2	19	1	1	.	.	.	1	1	.	.	1	1	0	1	1	0	0	0	0	110	20	0	1	1	0	0	1	1	0	1	0	0	0	3	3	2	2	0	0	0	0	0	0	0	0	0	0
30	2	6	15	1	1	.	.	.	1	1	.	.	1	1	0	1	0	0	0	0	0	40	15	1	1	1	1	1	1	1	1	1	1	1	0	3	3	3	3	1	0	1	1	1	0	1	0	0	0
21	2	2	9	1	1	.	.	.	1	1	.	.	1	0	0	1	0	0	0	0	0	10	10	1	0	0	1	0	1	1	0	0	0	0	0	2	2	2	2	1	0	1	1	0	1	1	0	0	0
6	2	2	1	1	1	.	.	.	1	1	.	.	1	1	0	1	1	0	0	0	0	20	13	1	1	0	0	0	0	0	0	0	0	0	0	2	3	1	2	0	0	0	0	0	0	0	0	0	0
8	2	2	27	1	1	.	.	.	1	1	.	.	1	1	1	1	1	1	0	0	0	250	44	1	1	1	1	1	0	1	0	0	0	0	0	2	2	2	2	1	0	0	0	0	0	1	0	0	0
9	2	2	16	1	1	.	.	.	1	1	.	.	1	0	0	1	1	0	0	0	0	40	40	0	1	1	0	1	0	0	0	0	0	0	0	2	2	2	2	1	0	1	1	0	0	1	0	0	0
27	2	2	1	1	2	2	4	1	1	1	.	.	1	0	0	1	1	0	0	0	0	180	4	0	0	1	0	1	0	0	0	0	1	0	1	3	3	1	2	0	0	0	0	0	0	0	0	0	0
34	2	2	9	1	1	.	.	.	1	1	.	.	1	1	1	1	1	1	0	0	0	220	60	1	1	1	1	1	1	1	0	0	0	0	0	2	3	1	1	0	0	0	0	0	0	0	0	0	0
43	2	2	7	1	1	.	.	.	1	1	.	.	1	1	0	1	0	0	0	0	0	10	10	0	1	0	1	0	0	1	1	1	1	0	0	2	3	1	1	0	0	0	0	0	0	0	0	0	0
41	2	2	6	1	1	.	.	.	1	1	.	.	1	0	0	1	0	0	0	0	0	40	5	0	1	0	1	0	0	1	0	0	1	0	0	2	2	1	2	0	0	0	0	0	0	0	0	0	0
42	2	1	25	1	1	.	.	.	1	1	.	.	1	1	1	1	1	1	1	0	0	200	49	0	1	0	0	0	0	0	0	0	0	0	0	2	2	2	2	0	0	0	0	0	0	0	0	0	0
3	2	2	9	1	1	.	.	.	1	1	.	.	1	0	1	1	0	0	0	0	0	10	15	1	1	1	1	1	1	1	0	1	1	1	0	2	2	1	2	0	0	0	0	0	0	0	0	0	0
31	2	2	5	1	1	.	.	.	1	1	.	.	1	0	0	1	0	0	0	0	0	10	20	0	0	1	0	1	1	1	0	0	0	1	0	2	2	1	2	1	0	0	0	1	0	0	0	0	0
28	2	2	9	1	1	.	.	.	1	1	.	.	1	0	0	1	1	0	0	0	0	20	15	1	1	1	1	1	0	0	0	0	1	1	0	1	2	1	2	0	0	0	0	0	0	0	0	0	0
11	2	2	3	1	1	.	.	.	1	1	.	.	1	1	1	1	1	1	1	0	0	10	5	0	0	0	0	0	0	0	0	0	0	0	1	2	2	2	2	1	0	0	0	0	0	0	1	0	0
18	2	2	2	1	2	2	2	2	1	2	5	2	1	0	0	1	0	0	0	0	0	20	15	1	1	1	0	1	0	0	1	1	1	1	0	2	3	2	3	1	0	1	1	1	0	0	0	0	0
22	2	2	2	1	1	.	.	.	1	1	.	.	0	0	0	0	0	0	0	1	0	60	0	1	0	0	0	1	0	0	1	0	1	0	0	3	2	2	2	1	0	0	0	1	0	0	0	0	0
35	2	2	5	1	1	.	.	.	1	1	.	.	1	0	0	1	1	0	0	0	0	110	4	1	1	1	1	1	0	1	0	0	1	1	0	2	2	2	2	0	0	0	0	0	0	0	0	0	0
29	2	1	9	1	1	.	.	.	1	1	.	.	1	0	0	1	0	0	0	0	0	30	10	1	1	1	0	0	0	0	0	0	0	0	0	1	2	1	1	0	0	0	0	0	0	0	0	1	0
44	2	1	17	1	1	.	.	.	1	1	.	.	1	1	0	1	0	0	0	0	0	50	9	1	1	1	1	0	0	0	0	0	0	0	1	2	2	1	2	0	0	0	0	0	0	0	0	0	0
19	2	2	6	1	1	.	.	.	1	1	.	.	1	0	1	1	1	1	1	0	0	20	2	0	1	1	0	1	0	0	0	0	1	1	0	1	1	1	1	0	0	0	0	0	0	0	0	0	0
38	2	1	6	1	1	.	.	.	1	1	.	.	1	1	0	1	0	0	0	0	0	60	15	1	1	1	0	0	0	0	0	0	0	0	0	1	2	1	1	0	0	0	0	0	0	0	0	0	1
7	2	1	2	1	1	.	.	.	1	1	.	.	1	0	0	1	0	0	0	0	0	600	15	1	1	1	1	0	1	1	0	0	1	1	0	1	2	1	2	1	0	0	0	1	0	1	1	0	0
10	2	2	7	1	1	.	.	.	1	1	.	.	1	1	1	1	1	1	1	0	0	30	30	1	1	1	1	0	0	0	0	0	0	1	0	2	2	2	3	1	0	1	0	0	0	1	1	0	0
37	0	3	6	1	1	.	.	.	1	1	.	.	1	1	0	1	0	0	0	0	0	250	15	0	1	0	0	0	0	0	0	0	0	0	0	2	2	2	2	1	0	0	1	0	0	0	0	0	1
17	0	2	5	1	1	.	.	.	1	1	.	.	1	0	0	1	0	0	0	0	0	10	0	0	0	0	0	1	0	1	0	0	0	1	1	3	3	2	2	0	0	0	0	0	0	0	0	0	0
23	0	2	1	1	2	6	9	4	1	2	25	13	0	0	0	0	0	0	0	0	1	0	0	0	0	0	0	0	1	1	1	0	0	0	0	1	2	1	2	0	0	0	0	0	0	0	0	1	1
40	0	1	8	1	1	.	.	.	1	1	.	.	1	0	0	1	0	0	0	0	0	0	0	1	1	0	1	0	1	0	0	0	1	0	0	3	3	2	2	0	0	0	0	0	0	0	0	0	0
33	0	1	5	1	1	.	.	.	1	1	.	.	1	0	1	1	0	0	0	0	0	40	15	1	0	0	1	0	1	0	0	0	0	1	0	2	2	2	2	0	0	0	0	0	0	0	0	0	0
2	0	2	3	1	1	.	.	.	1	1	.	.	1	1	0	1	1	0	0	0	0	30	82	0	0	0	0	0	0	0	0	0	0	0	0	.	.	.	.	.	0	0	0	0	0	0	0	0	0
4	0	2	4	1	1	.	.	.	1	1	.	.	1	0	0	1	1	0	0	0	0	20	20	0	0	0	0	0	0	0	0	0	0	0	0	.	.	.	.	.	0	0	0	0	0	0	0	0	0
12	0	2	2	1	1	.	.	.	1	1	.	.	1	1	1	1	1	1	1	0	0	40	40	0	0	0	0	0	0	0	0	0	0	0	0	.	.	.	.	.	0	0	0	0	0	0	0	0	0
13	0	6	5	1	2	2	11	5	1	2	11	5	0	0	0	0	0	0	0	0	1	50	10	0	0	0	0	0	0	0	0	0	0	0	0	.	.	.	.	.	0	0	0	0	0	0	0	0	0
14	0	6	7	1	1	.	.	.	0	1	.	.	1	0	0	1	0	0	0	0	0	0	0	0	0	0	0	0	0	0	0	0	0	0	0	.	.	.	.	.	0	0	0	0	0	0	0	0	0
15	0	2	2	1	1	.	.	.	0	1	.	.	1	0	0	1	1	0	0	0	0	0	0	0	0	0	0	0	0	0	0	0	0	0	0	.	.	.	.	.	0	0	0	0	0	0	0	0	0
20	0	2	7	1	1	.	.	.	1	1	.	.	1	0	0	1	0	0	0	0	0	30	10	0	0	0	0	0	0	0	0	0	0	0	0	.	.	.	.	.	0	0	0	0	0	0	0	0	0
24	0	2	3	1	1	.	.	.	1	1	.	.	1	0	1	1	0	1	0	0	0	20	7	0	0	0	0	0	0	0	0	0	0	0	0	.	.	.	.	.	0	0	0	0	0	0	0	0	0
26	0	2	1	1	1	.	.	.	0	1	.	.	0	0	0	0	0	0	0	1	0	50	0	0	0	0	0	0	0	0	0	0	0	0	0	.	.	.	.	.	0	0	0	0	0	0	0	0	0
32	0	2	5	1	1	.	.	.	1	1	.	.	1	1	0	1	1	0	0	0	0	20	15	0	0	0	0	0	0	0	0	0	0	0	0	.	.	.	.	.	0	0	0	0	0	0	0	0	0
36	0	7	4	1	1	.	.	.	1	1	.	.	1	0	0	1	0	0	0	0	0	20	0	0	0	0	0	0	0	0	0	0	0	0	0	.	.	.	.	.	0	0	0	0	0	0	0	0	0
39	0	2	2	1	1	.	.	.	1	1	.	.	1	0	0	1	0	0	0	0	0	500	30	0	0	0	0	0	0	0	0	0	0	0	0	.	.	.	.	.	0	0	0	0	0	0	0	0	0
45	0	4	4	1	1	.	.	.	1	1	.	.	1	1	0	1	0	1	0	0	1	50	25	0	0	0	0	0	0	0	0	0	0	0	0	.	.	.	.	.	0	0	0	0	0	0	0	0	0
[truncated: 111 more columns]
